# Supplementary material for: Plasma metabolomic profile in orthostatic intolerance children with high levels of plasma homocysteine
Source: Ital J Pediatr. 2024 Mar 14;50:52. doi: 10.1186/s13052-024-01601-4 (PMC10941598; doi:10.1186/s13052-024-01601-4)
Supplement: Supplementary file 1 — Supplementary Material: Table S1. Significantly differential metabolites [file 13052_2024_1601_MOESM1_ESM.xlsx]

## Sheet: Sheet1
ID	adduct	Name	VIP	Fold change	p-value	m/z	rt(s)	HMDB	KEGG	SuperClass	Class	SubClass	SYN1	SYN2	SYN3	SYN4	SYN5	SYN6	SYN7	SYN8	SYN9	SYN10	SYN11	SYN12	SYN13	SYN14	SYN15	SYN16	SYN17	SYN18	SYN19	SYN20	SYN21	SYN22	SYN23	SYN24	SYN25	SYN26	SYN27	SYN28	SYN29	SYN30	SYN31	SYN32	SYN33	SYN34	CTR1	CTR2	CTR3
M787T266	[M+H]+	1-stearoyl-2-linoleoyl-sn-glycero-3-phosphocholine	12.4282	4.10092	0.0276403	786.601	265.873	HMDB0008039		Lipids and lipid-like molecules	Glycerophospholipids	Glycerophosphocholines	8945368228	5.33218e+08	8.87851e+08	8.8384e+08	3.54714e+08	1006143258	6.90335e+08	8.05413e+08	9944996334	10412997316	7.43745e+08	6.89088e+08	9657434209	9408325027	2326710711	16312005477	546351825	8887340252	11242520116	839353863	6.38047e+08	8820594296	9092440732	9.20813e+08	10544241478	11153144256	9.69442e+08	7.18006e+08	6.99925e+08	565903472	9886613171	1036243499	11860461602	6.82471e+08	9.17595e+08	8.2869e+08	2054289719
M496T284_3	[M+H]+	1-palmitoyl-sn-glycero-3-phosphocholine	11.7195	0.448253	0.000129397	496.34	284.074	HMDB0010382		Lipids and lipid-like molecules	Glycerophospholipids	Glycerophosphocholines	4.71514e+07	8775561130	8775561130	8775561130	1.46314e+07	8775561130	8775561130	8775561130	1.56562e+06	4.68797e+07	8775561130	8775561130	7.20337e+07	3.73872e+06	8775561130	4.32863e+07	8775561130	6.78189e+07	2.98776e+07	8775561130	8775561130	1.02795e+07	8.88112e+07	8775561130	9.99157e+07	3.96136e+07	8775561130	11653193244	8775561130	8775561130	4.71514e+07	8775561130	4.73568e+06	8775561130	10579151606	9900866880	12871752991
M99T146	[M+H]+	7-oxabicyclo[2.2.1]heptane	10.0076	0.0488723	1.12705e-23	99.0558	146.488						1.46973e+08	1.60277e+08	1.66042e+08	1.28945e+08	3.02944e+08	2.08323e+08	1.6218e+08	1.75428e+08	2.72309e+08	2.31204e+08	1.78123e+08	1.76788e+08	2.62897e+08	1.95256e+08	1.96348e+08	2.51916e+08	1.92412e+08	2.81802e+08	220083375	1.66787e+08	2.10555e+08	2.04496e+08	2.15886e+08	2.23735e+08	2.94102e+08	2.05303e+08	1.58845e+08	5.46332e+08	202400695	2.22841e+08	258102698	1.76052e+08	206870280	1.72257e+08	2798342038	5128229637	5361335488
M104T386	[M]+	Choline	9.5741	22.7689	0.0143026	104.107	385.594	HMDB0000097	C00114	Organic nitrogen compounds	Organonitrogen compounds	Quaternary ammonium salts	6358213686	1.15704e+08	7.207e+07	118045816	6.03051e+07	1.13787e+08	6.87233e+07	1.433e+08	4606918912	6682357331	9.81748e+07	1.2601e+08	6272990873	4739199169	6.65e+07	6103195811	1.7748e+08	5050845142	5951599932	1.68012e+08	1.49495e+08	6050021822	4858525218	9.46153e+07	5757283701	6188982030	1.46353e+08	1.32814e+08	1.4303e+08	8.5815e+07	5861126955	6.87047e+07	6721633950	4.44919e+07	4.58657e+07	9.59081e+06	1.6774e+08
M144T134	[M+H]+	1-naphthalenamine	9.1498	0.0022063	5.31073e-17	144.081	134.124		C14790				7.77655e+06	8.07676e+06	7.83567e+06	8.11431e+06	7.94187e+06	7.67644e+06	7.90355e+06	8.31123e+06	7.61554e+06	7.48486e+06	7.63227e+06	7.72457e+06	6.67044e+06	6.9561e+06	8.90022e+06	8.79904e+06	7.74469e+06	7.97475e+06	7.65047e+06	7.83686e+06	8.07418e+06	7.15727e+06	6.90553e+06	8.07247e+06	7.68178e+06	6.99771e+06	7.16391e+06	7.71534e+06	7.78251e+06	8.35185e+06	658161	7.9351e+06	7.71974e+06	8.66485e+06	1186314795	2464970421	4762696595
M129T451	[M+H]+	5-methyl-5,6-dihydrouracil	8.38085	4.16073	0.0486183	129.066	451.005	HMDB0000079	C00906	Organoheterocyclic compounds	Diazines	Pyrimidines and pyrimidine derivatives	2.29959e+08	5781526053	4084368112	3265186327	1.99564e+08	4.53129e+08	652700348	6216658865	7.11503e+08	1280938579	7887316410	6011748784	1.63439e+08	2.22984e+08	6.14548e+08	6.12619e+08	4563401121	4.02547e+08	5.02614e+08	3714734888	6464600819	3.56954e+08	2.0739e+08	667005424	595449932	3.02278e+08	2750237530	6.05287e+08	8435295990	9.30936e+08	3.14942e+08	687685071	6.22197e+08	7787074961	3.80545e+08	5.8042e+08	4.80679e+08
M331T448_1	[M+H]+	Tienilic acid	8.23485	285.638	0.0247766	330.95	447.87		C11702	Organic oxygen compounds	Organooxygen compounds	Carbonyl compounds	5947384269	5.86436e+06	6.0415e+06	7.31634e+06	7.12531e+06	2.16732e+07	2.23457e+07	1.056e+07	5235036207	6.49969e+08	5.63765e+06	1.11768e+07	5548345812	5004516064	1.1134e+07	6106302945	1.7113e+07	4757211387	1759512953	1.43206e+07	2.17667e+06	6572402409	2656237463	6.69576e+06	3833104261	5891582454	9.68018e+06	6.29976e+06	6.81607e+06	4.11485e+06	4367866648	7.78687e+06	5785022742	5.65825e+06	4.44145e+06	6.62054e+06	5.96476e+06
M118T134	[M+H]+	Norvaline	7.44317	0.0318934	2.4547e-15	118.065	133.89	HMDB0013716	C01826	Organic acids and derivatives	Carboxylic acids and derivatives	Amino acids, peptides, and analogues	8.38577e+07	5.96299e+07	6.80031e+07	7.25787e+07	1.22419e+08	7.24962e+07	7.31526e+07	5.54647e+07	7.55277e+07	7.27231e+07	6.83905e+07	7.62142e+07	1.14886e+08	8.05355e+07	9.17555e+07	7.64943e+07	7.17803e+07	9.83543e+07	5.46225e+07	6.21836e+07	6.12892e+07	8.48127e+07	1.75909e+08	6.6712e+07	6.85018e+07	7.06372e+07	5.93666e+07	8.21743e+07	5.08575e+07	7.72369e+07	8.55084e+07	5.55812e+07	6.22473e+07	4.38713e+07	6.06649e+08	1665307426	3333045428
M524T281_1	[M+H]+	1-Stearoyl-sn-glycerol 3-phosphocholine(LPC(18:0))	7.37558	0.443874	0.000272976	524.371	281.046	HMDB0010384	C04230	Lipids and lipid-like molecules	Glycerophospholipids	Glycerophosphocholines	8.22859e+07	3440711081	3440711081	3440711081	8.00586e+06	3440711081	3440711081	3440711081	8.08377e+07	4.4045e+07	3440711081	3440711081	5.07043e+07	7.26381e+07	3440711081	3.6628e+07	3440711081	6.65211e+07	3.27733e+07	3440711081	3440711081	7.70837e+07	5.90571e+07	3440711081	7.01495e+07	3.14686e+07	3440711081	8393710064	3440711081	3440711081	6.18333e+07	3440711081	9.21461e+07	3440711081	5394732694	3787132627	6133545688
M212T40_3	[M-H]-	Indoxyl sulfate	7.35001	6.63264	7.41871e-07	212.001	40.2837	HMDB0000682		Organic acids and derivatives	Organic sulfuric acids and derivatives	Arylsulfates	10038663928	4903772942	5796217537	5166732055	5341432042	4330639689	3432061370	4405437874	1914815476	9207579518	6735761460	9276815191	5625424374	4851146011	9916477168	5594181746	7786650381	3223613977	4567427973	4209972970	4187559347	1810574831	6320524959	1555833698	11056911864	1825293784	7792490171	5327694822	5476503244	7866171266	3141142147	3884195901	5524811424	2983670353	790632572	1186971387	6.48172e+08
M367T40_3	[M-H]-	3-dehydroepiandrosterone sulfate	7.124	8.30528	7.12875e-05	367.157	40.3884	HMDB0001032	C04555	Lipids and lipid-like molecules	Steroids and steroid derivatives	Sulfated steroids	15988617162	8037409069	1989907038	4346701427	4139459779	4663534996	4390873211	8628416512	9134698557	2490587372	4539447934	6760018189	14304929440	3051181261	6279275677	9277424230	10135731241	9257091634	2616163744	7957237644	2400234677	2257640665	1308349301	4964504138	1887078849	3747639580	4237019550	6546445047	6297664180	7196827735	3930637877	3651852279	12982521596	1512106086	8.07372e+07	7.40614e+08	8.09962e+08
M255T61_3	[M-H]-	Palmitic acid	6.22085	0.464446	1.33184e-16	255.232	61.2127	HMDB0000220	C00249	Lipids and lipid-like molecules	Fatty Acyls	Fatty acids and conjugates	10567678251	13134338017	12697300128	21401430504	10079182316	14673474963	8024147891	10495846087	10852921478	8952966668	9904432005	11700505537	10450840401	7400117747	11062528862	8961793426	16616987504	6238597023	11295699042	9490373045	8503023691	9624602196	8464435548	9055430204	10900939024	10686618600	7523396608	11236646714	8892518251	9085208409	9893260803	11798535922	11284356388	10247368548	24348412200	22897277003	23795195008
M100T268	[M+H]+	Cyclohexylamine	5.26382	0.222072	1.06411e-13	100.113	268.031	HMDB0031404	C00571	Organic nitrogen compounds	Organonitrogen compounds	Cyclohexylamines	1072911827	5.17794e+08	6.21025e+08	3.07312e+08	6.3923e+08	2.25412e+08	6.58536e+08	8.85539e+08	4.21005e+08	3.95429e+08	4.73545e+08	526586483	4.22137e+08	5.47275e+08	8.53675e+08	3.5087e+08	2.51056e+08	4.75477e+08	3.77402e+08	5.7422e+08	4.92807e+08	4.63058e+08	3.8732e+08	4.51354e+08	3.59076e+08	4.68962e+08	562401764	1209566191	5.46395e+08	5.5663e+08	496985496	301440535	439270413	5.36485e+08	2936784646	3859984864	1105247761
M369T42	[M-H]-	5.alpha.-androstan-3.beta.-ol-17-one sulfate	5.18971	4.81665	0.0011521	369.173	41.6539	HMDB0062657		Lipids and lipid-like molecules	Steroids and steroid derivatives	Sulfated steroids	10348798189	5497713096	4291887371	2355272292	2700354465	6559803728	4040917397	2915718388	4481193606	1633910871	1198226025	2230549332	9605930941	9.63588e+08	3000371985	3945467999	6295524912	9369963194	2064664402	2238345726	1269008329	1004997766	8.43039e+08	3994723469	1240648240	1574715426	3111084317	5342211298	7444499157	4561936350	3671555757	8.94487e+08	4307734777	8.11168e+08	1.10951e+08	7.66527e+08	2105285245
M156T464	[M+H]+	Histidine	5.12809	1.88792	0.000871176	156.077	463.903	HMDB0000177	C00135	Organic acids and derivatives	Carboxylic acids and derivatives	Amino acids, peptides, and analogues	6.74956e+08	1118997969	1258261915	1317203079	8.29838e+08	1167945388	1630714230	1595668799	9.01894e+08	1721122377	1622334959	1090371811	4.72944e+08	3.30868e+08	1112362291	2.3563e+08	1526617134	8.75673e+08	1124089742	1441339141	1225155338	5.70047e+08	6.40767e+08	1117939223	1298904071	4.7555e+08	1063246559	1451492649	9.30655e+08	1178605083	6.06303e+08	1250734937	8.02038e+08	1559736796	3.60825e+08	4.24633e+08	1.38033e+08
M173T36	[M-H-H2O]-	Isocitric acid	4.78308	2.69164	0.0159039	172.991	36.4505	HMDB0000193	C00311	Organic acids and derivatives	Carboxylic acids and derivatives	Tricarboxylic acids and derivatives	5846763784	2249092566	4056131949	2966313669	12200228352	3215360145	4364276948	1021216721	7129128752	3094505032	3652275739	11097101085	2698456504	5542816377	3128239625	1561245879	3216412966	2553435600	8828003762	1016108684	4708285158	5510946221	2004749892	2053469773	3244342741	4019335600	2061573661	17153275373	1770148025	7635231188	3115295587	6876515101	2472941686	1551380265	1889903625	5.9491e+08	3673121095
M105T133	[M+H-H2O]+	4-methylbenzyl alcohol	4.63622	0.0518581	2.11838e-14	105.066	132.774	HMDB0041609	C06757	Benzenoids	Benzene and substituted derivatives	Benzyl alcohols	5.34726e+07	3.96199e+07	4.69508e+07	4.42594e+07	9.06534e+07	5.46512e+07	5.54148e+07	41420682	5.64706e+07	5.19417e+07	4.60348e+07	5.75142e+07	6.70255e+07	5.76059e+07	6.34403e+07	5.24223e+07	4.58136e+07	6.47187e+07	3.71394e+07	4.58709e+07	3.49162e+07	5.39904e+07	3.21587e+07	5.52528e+07	5.09306e+07	4.88865e+07	3.51347e+07	5.64094e+07	4.09322e+07	5.92429e+07	5.70425e+07	4.20221e+07	4.79385e+07	2.87586e+07	1.87289e+08	6.7069e+08	1453509753
M100T89	[M+H]+	2-piperidone	4.18945	4.06533	0.0309426	100.076	88.5643	HMDB0011749	C10482	Organoheterocyclic compounds	Piperidines	Piperidinones	3.47784e+08	1.03899e+08	1169109011	4060590676	1630161743	1886014714	9.89295e+08	314351872	1896351598	4.89931e+08	1322184283	7037798416	1232699949	1167945197	334588890	4.1958e+08	1.97577e+08	3288450689	2251322786	2.95263e+08	1252603727	1127678827	5.47204e+08	1.45406e+08	9.08739e+08	7.43445e+08	2.66955e+08	2150949232	6.64129e+08	1852169986	594938708	8.11776e+08	1397732834	7.05096e+08	3.72826e+08	4.48515e+08	2.8619e+08
M369T52	[M+H-H2O]+	5.alpha.-cholest-7-en-3.beta.-ol	3.89209	5.82719	0.00542973	369.352	51.6788	HMDB0001170	C01189	Lipids and lipid-like molecules	Steroids and steroid derivatives	Cholestane steroids	4.36593e+08	7.31173e+08	1500419183	6.91097e+08	3340155101	2.10534e+08	2.75204e+08	8.5711e+08	4.23957e+08	3.31372e+08	3.27443e+08	3.05079e+08	2031034665	6.917e+08	3.23922e+08	2.88172e+08	1031665734	3360648875	6.60349e+08	7.93607e+08	1100653918	1005795290	1808632936	1.20711e+08	1474005008	4.11783e+08	1199115879	4.62469e+08	1879305988	1024384515	3.77373e+08	5.17724e+08	3.70571e+08	3.8131e+08	2.72442e+08	9.63722e+07	4.75936e+07
M200T428	[M+H]+	Dictamine	3.64983	161.605	0.0288	200.069	427.881		C10660	Organoheterocyclic compounds	Quinolines and derivatives	Furanoquinolines	1705619496	5.36267e+06	1.29411e+06	2.50652e+06	1.09215e+07	4.44353e+06	3.61485e+06	2.49161e+06	231052117	7.90025e+08	2.27583e+06	3.7466e+06	1499056724	7.67804e+08	3.78792e+06	7.52263e+08	1.79381e+06	8.34512e+08	5.3582e+08	6.96033e+06	1.43985e+06	1077410469	1361884407	4.81014e+06	4.94583e+08	1156085544	2.36816e+06	2.17123e+06	2.60536e+06	3.1288e+06	1421992745	3.67855e+06	821238093	1.95901e+06	2.535e+06	3.3565e+06	1.76762e+06
M91T134	[M+H-H2O]+	Benzyl alcohol	3.61835	0.107431	2.19369e-18	91.0549	134.065	HMDB0003119	C00556	Benzenoids	Benzene and substituted derivatives	Benzyl alcohols	7.11748e+07	5.4439e+07	6.05296e+07	6.67051e+07	1.1197e+08	6.49732e+07	7.5407e+07	5.87454e+07	76441230	7.47393e+07	6.40485e+07	8.58585e+07	9.50876e+07	7.49298e+07	7.94903e+07	7.31947e+07	6.2979e+07	7.89229e+07	5.23708e+07	5.80467e+07	5.46942e+07	7.25929e+07	4.85667e+07	6.92209e+07	7.02259e+07	6.75076e+07	5.06952e+07	6.82796e+07	5.69112e+07	6.57661e+07	7.63809e+07	4.97399e+07	6.32936e+07	4.13259e+07	1.48593e+08	5.44153e+08	9.46199e+08
M465T37	[M-H]-	Cholesteryl sulfate	3.50022	2.56479	4.00993e-12	465.302	36.6686	HMDB0000653	C18043	Lipids and lipid-like molecules	Steroids and steroid derivatives	Cholestane steroids	1029346673	1199399765	1044524749	1539437977	8.57778e+08	1157880965	1382311765	1635938118	1358329775	1271054569	1518897204	1307683433	1201796036	1317416637	9.70331e+08	9.07337e+08	1294322344	9.41714e+08	1379115045	1372489284	9.03281e+08	1820594059	1240108986	1125932032	1055933922	1407578123	1255946494	1065171031	1004549119	1131694446	1277543371	1213056077	1687378821	9.759e+08	4.79685e+08	3.00511e+08	4.2265e+08
M104T57_2	[M+H-H2O]+	Tris(hydroxymethyl)aminomethane	3.37602	0.0154916	5.16514e-12	104.062	57.3191	HMDB0240288	C07182	Organic nitrogen compounds	Organonitrogen compounds	Amines	4.37175e+06	8.31044e+06	1.07549e+07	5.45023e+06	1.14403e+07	8.53934e+06	4.97357e+06	9.73115e+06	4.39495e+06	9.00093e+06	8.01869e+06	8.67812e+06	4.26597e+06	7.83875e+06	8.78604e+06	4.87333e+06	8.04527e+06	2.72105e+06	7.57835e+06	8.17205e+06	4.08877e+06	8.89287e+06	3.36658e+06	7.96638e+06	8.81967e+06	5.29253e+06	8.10326e+06	9.7624e+06	1.42635e+07	6.08265e+06	4.339e+06	1.0493e+07	9.24293e+06	7.84046e+06	1.84141e+08	2.2242e+08	1216851480
M127T375	[M+H]+	Thymine	2.893	5.13797	0.0315335	127.051	375.388	HMDB0000262	C00178	Organoheterocyclic compounds	Diazines	Pyrimidines and pyrimidine derivatives	3.08282e+08	5.94968e+07	4.42347e+07	3.43377e+07	2.9007e+07	4.16008e+07	2.55886e+07	3.51806e+07	1322127342	9.80968e+08	5.44214e+07	5.154e+07	3.87575e+08	338207161	6.70015e+08	9.39614e+08	6.14865e+07	7.88684e+08	1092457638	2.36021e+07	6.32833e+07	3.26787e+08	415892124	2.53864e+07	1184482100	4.9232e+08	6.67205e+07	1.15106e+08	3.77319e+07	7.48185e+07	469879485	1172506087	9.47983e+08	3.0901e+07	7.71206e+07	3.13241e+07	6.52654e+07
M257T73	[M-H]-	Norlichexanthone	2.88246	0.0103146	3.8828e-12	257.059	73.3534		C10087	Organoheterocyclic compounds	Benzopyrans	1-benzopyrans	1.0371e+07	1.27122e+07	1.15138e+07	4.92878e+06	1.39679e+07	1.33498e+07	1.99937e+06	4.11205e+06	8.46734e+06	9.56873e+06	1.60361e+07	1.10265e+07	1.01896e+07	1.13953e+07	1.05253e+07	1.14025e+07	1.59036e+07	1.70234e+06	7.42985e+06	4.82032e+06	1.41182e+07	4.65417e+06	1.50375e+07	9.73445e+06	8.0025e+06	1.18157e+07	1.22318e+07	1.18701e+07	1.29012e+07	2.84451e+07	1.61509e+07	1.80136e+07	8.60707e+06	9.22134e+06	4.45378e+08	5.5712e+08	1683013495
M129T504	[M+H]+	Dihydrothymine	2.8355	2.15428	0.00291556	129.066	503.825	HMDB0000079	C00906	Organoheterocyclic compounds	Diazines	Pyrimidines and pyrimidine derivatives	260780751	2.55074e+08	4.03025e+08	3.8258e+08	1.76989e+08	3.50031e+08	537311875	5.5034e+08	3.21092e+08	1.27721e+08	1.30542e+08	3.92936e+08	2.1078e+08	1.13791e+08	1.18818e+08	118411026	5.49052e+08	2.37013e+08	3.51208e+08	5.30896e+08	5.57434e+08	2.52858e+08	1.19244e+08	4.29021e+08	3.11197e+08	1.63931e+08	5.9951e+08	9.59527e+07	7.0952e+08	4.55347e+08	138880940	281190277	234141006	4.14676e+08	1.98949e+08	138419669	1.51804e+08
M325T40	[M-H]-	Hydroquinidine	2.81544	8.18488	1.26992e-17	325.183	39.9444		C10696				5.07391e+08	5.62617e+08	6.58703e+08	6.89179e+08	520408875	5.04553e+08	745398539	6.31869e+08	4.77875e+08	629055984	6.43098e+08	1078273804	4.78456e+08	7.73053e+08	5.36272e+08	6.87218e+08	4.84265e+08	596236888	5.87006e+08	6.6294e+08	6.49187e+08	8.03271e+08	487874455	6.53999e+08	8.54789e+08	5.97793e+08	6.96319e+08	579623075	6.51903e+08	5.4824e+08	6.17272e+08	5.71011e+08	6.70489e+08	6.05268e+08	8.24341e+07	7.75591e+07	5.24631e+07
M242T93	[M-H]-	Dimethachlor cga369873	2.74798	0.000462241	1.56469e-18	242.048	92.6214			Benzenoids	Benzene and substituted derivatives	Xylenes	91547.6	135588	148339	1.14737e+06	133393	151734	1.14737e+06	2.57012e+06	138164	793705	202882	138164	138164	80850.2	133393	128419	167440	99225.5	147955	1.72491e+06	129037	177267	109174	138164	181867	145891	349630	157612	120323	129037	138164	753401	1.14737e+06	157612	4.36614e+08	4.95043e+08	1406624465
M303T62	[M-H]-	Arachidonic acid (peroxide free)	2.74447	1.51985	0.0160942	303.232	61.8002	HMDB0001043	C00219	Lipids and lipid-like molecules	Fatty Acyls	Fatty acids and conjugates	1937643953	1385429662	2905572484	1583423096	3239508824	1284674153	1497890412	1510952303	1055725656	9.5981e+08	1452761877	1277664259	1990256303	6.56715e+08	7.81746e+08	1001075208	2000615355	1044524941	1998100080	1406230720	1109794436	8.00658e+08	1195450696	7.12534e+08	2129915354	1541134307	1683362247	1019875472	1237894948	1131619273	1376491492	2528688798	1822762670	1199781118	1849896701	1199725233	1241838160
M311T40	[M-H]-	Thymol-beta-d-glucoside	2.72002	7.03894	1.13954e-16	311.167	40.3823			Lipids and lipid-like molecules	Prenol lipids	Terpene glycosides	4.73273e+08	527560324	644536224	6.99821e+08	4.97034e+08	4.86358e+08	694183244	5.98079e+08	4.70181e+08	6.07515e+08	5.91914e+08	1064863345	4.51486e+08	7.29912e+08	5.24518e+08	6.54959e+08	4.70424e+08	5.8098e+08	5.39209e+08	5.85888e+08	6.29628e+08	7.36385e+08	4.49857e+08	6.26038e+08	8.41753e+08	5.86541e+08	6.26975e+08	5.45386e+08	5.94795e+08	5.50762e+08	5.7012e+08	5.69763e+08	623166464	5.3033e+08	9.33061e+07	1.01464e+08	5.46596e+07
M181T383_2	[M-H]-	D-mannitol	2.69489	0.00389803	8.8275e-06	181.07	383.311	HMDB0000765	C00392	Organic oxygen compounds	Organooxygen compounds	Carbohydrates and carbohydrate conjugates	2.45688e+06	3.48453e+06	1.85094e+06	2.80546e+06	3.18484e+06	4.53057e+06	3.46335e+06	1.11707e+07	4.01238e+06	4.46554e+06	5.70166e+06	1.94265e+06	1.50515e+06	5.54754e+06	7.30158e+06	7.42223e+06	5.32201e+06	6.35913e+06	4.30898e+06	2.93604e+06	3.05015e+06	3.20365e+06	2.0994e+06	4.87372e+06	8.518e+06	667730	2.49584e+06	5.51369e+06	6.07282e+06	8.21781e+06	1.42325e+07	5.14583e+06	1.02269e+07	3.33684e+06	166525961	1449009801	4436666630
M116T590	[M+H]+	DL-proline	2.67988	2.59975	0.00565456	116.071	589.936	HMDB0000162	C00148	Organic acids and derivatives	Carboxylic acids and derivatives	Amino acids, peptides, and analogues	7.45623e+08	4.26516e+07	2.78345e+08	4.80832e+08	3.11831e+07	4.83933e+08	7.97329e+08	6.01432e+08	4.54427e+07	3.56304e+08	5.33417e+08	4.67587e+08	7.06292e+07	6.8404e+07	6.22975e+08	2.72619e+08	9.69454e+07	4.12224e+08	5.11774e+07	4.92524e+08	4.09542e+08	5.47091e+08	9.35127e+07	523862997	1.95261e+08	1.62594e+08	7.15568e+08	5.78443e+07	437307828	2.66631e+08	1.43146e+08	4.83193e+08	389053375	4.32338e+08	1.95388e+08	1.67191e+08	4.7555e+07
M86T86	[M+H-H2O]+	.gamma.-aminobutyric acid	2.6511	0.036493	1.6886e-19	86.0606	85.9618	HMDB0000112	C00334	Organic acids and derivatives	Carboxylic acids and derivatives	Amino acids, peptides, and analogues	1.71007e+07	1.27377e+07	8.31699e+06	1.5402e+07	9.53012e+06	7.7313e+06	7.93689e+06	7.07828e+06	6.97662e+06	8.07084e+06	6.35593e+06	5.23245e+06	1.96162e+07	1.61191e+07	6.40483e+06	7.37478e+06	6.88335e+06	1.05337e+07	1.28655e+07	7.36521e+06	1.38312e+07	1.41023e+07	1.88516e+07	7.39359e+06	8.92106e+06	1.5257e+07	2.13906e+07	5.96698e+06	7.24823e+06	1.00728e+07	9.84824e+06	6.97945e+06	7.88198e+06	1.8881e+07	1.59653e+08	2.16847e+08	4.83993e+08
M107T134	[M+H-H2O]+	2-hydroxybenzyl alcohol	2.48231	0.0108262	1.16509e-16	107.05	134.101	HMDB0059709	C02323	Benzenoids	Benzene and substituted derivatives	Benzyl alcohols	2.56099e+06	2.45307e+06	3.26345e+06	3.02323e+06	3.37015e+06	2.2335e+06	2.3345e+06	2.36452e+06	1.90375e+06	2.36037e+06	2.50208e+06	1.92002e+06	2.7603e+06	2.36278e+06	3.70903e+06	2.1702e+06	3.15512e+06	2.49914e+06	2.03943e+06	2.8311e+06	2.99209e+06	2.01737e+06	2.85482e+06	2.31755e+06	1.9829e+06	2.77139e+06	2.71365e+06	1.05783e+07	2.04291e+06	2.48273e+06	2.4165e+06	2.74502e+06	1.97613e+06	1.83914e+06	8.49827e+07	1.61235e+08	3.57833e+08
M339T39	[M-H]-	Gly-His-Lys	2.35527	8.97055	7.02638e-18	339.198	39.4776			Organic acids and derivatives	Carboxylic acids and derivatives	Amino acids, peptides, and analogues	3.5266e+08	4.12871e+08	4.5971e+08	4.62562e+08	3.43724e+08	3.55824e+08	5.02233e+08	4.55023e+08	3.338e+08	4.44835e+08	440229138	7.35022e+08	3.22869e+08	5.10329e+08	3.66319e+08	4.72832e+08	3.2576e+08	4.18853e+08	4.08344e+08	4.5157e+08	4.29122e+08	5.65131e+08	3.26609e+08	4.69406e+08	5.92341e+08	4.177e+08	4.69347e+08	4.05763e+08	4.70613e+08	3.74279e+08	4.47641e+08	3.92431e+08	4.97771e+08	4.28547e+08	4.35736e+07	6.55758e+07	3.65944e+07
M175T606	[M+H]+	N-methyltryptamine	2.34808	5.56999	0.00121669	175.145	605.561	HMDB0004370	C06213	Organoheterocyclic compounds	Indoles and derivatives	Tryptamines and derivatives	1.77918e+08	1.90284e+08	5.01056e+07	6.87548e+07	1.052e+08	7.77453e+08	102669426	8.24253e+07	4.16154e+08	4.78367e+08	3.27771e+08	2.46867e+08	6.51162e+08	4.6111e+08	175905	6.03009e+08	9.93777e+07	2.57859e+08	1.63686e+08	1.52807e+08	1.58124e+08	1.61239e+08	4.62531e+08	369825855	4.89633e+08	3.07135e+08	2.6329e+08	7.53007e+07	1.13569e+08	3.57508e+08	7.25073e+08	6.58916e+08	2.63193e+08	6.87377e+07	2.40537e+07	5.57764e+07	1.73178e+07
M103T58	[M+H-H2O]+	Phenylacetaldehyde	2.33291	0.0522478	5.07883e-14	103.055	58.2595	HMDB0006236	C00601	Benzenoids	Benzene and substituted derivatives	Phenylacetaldehydes	1.04466e+07	1.1041e+07	2.04191e+07	1.37359e+07	1.59703e+07	1.23374e+07	1.08071e+07	1.17707e+07	1.08642e+07	1.2484e+07	1.32061e+07	1.44704e+07	1.22766e+07	1.19607e+07	1.01413e+07	1.36e+07	1.21202e+07	1.10227e+07	1.11943e+07	1.07682e+07	1.2078e+07	1.10813e+07	1.17926e+07	1.47385e+07	1.26924e+07	9.98511e+06	1.19959e+07	1.17467e+07	1.56499e+07	9.73819e+06	1.37574e+07	1.18098e+07	1.342e+07	1.21933e+07	9.54538e+07	1.30116e+08	5.05539e+08
M397T43	[M-H]-	Mitragynine	2.32398	2.40848	0.00219745	397.204	42.5239	HMDB0041933	C09226				1675060399	7.93575e+08	3.73892e+08	4.79729e+08	569241846	7.52467e+08	6.9191e+08	1527663009	1550795438	2.30291e+08	8.10357e+08	1625443781	1561213578	5.77807e+08	8.03139e+08	8.31422e+08	1482989560	9.48559e+08	4.86706e+08	1143139473	5.14299e+08	4.55037e+08	3.17635e+08	6.93558e+08	4.72527e+08	7.35152e+08	3.56145e+08	7.22741e+08	6.43525e+08	9.96983e+08	6.36743e+08	1160378086	1947229561	4.27875e+08	8.20417e+07	2.02978e+08	3.93518e+08
M376T53	[M+H]+	Tuberostemonine	2.21883	0.190589	1.58204e-05	376.26	53.3964			Alkaloids and derivatives	Stemona alkaloids	Stemoamide-type alkaloids	1.24225e+08	6.10372e+07	5.88062e+07	1.20258e+06	1707384091	6.25497e+07	6.72884e+07	5.25997e+07	6.54373e+07	5.60977e+07	7.7517e+07	6.84082e+07	7.53068e+07	1.00962e+08	4.86148e+07	5.93053e+07	6.53667e+07	1.09581e+07	7.39269e+07	5.01065e+07	4.62016e+07	2.21345e+06	9.05131e+07	6.60183e+07	5.7734e+07	5.80041e+07	7.28171e+06	6.48579e+07	4.78049e+07	4.83518e+07	7.74107e+07	4.78388e+07	1.11472e+08	6.76766e+07	3.72469e+08	5.27463e+08	6.0782e+08
M133T595	[M+H]+	D-ornithine	2.16807	2.62938	8.93744e-05	133.098	594.746	HMDB0003374	C00515	Organic acids and derivatives	Carboxylic acids and derivatives	Amino acids, peptides, and analogues	2.58779e+08	1.33868e+08	213117455	2.29038e+08	3.32358e+07	2.57854e+08	4.08277e+08	3.21307e+08	1.54304e+08	9.32102e+07	3.11806e+08	2.38166e+08	8.22319e+07	1.62246e+08	3.11549e+08	1.18044e+08	2.15532e+08	203475356	1.55083e+08	8.10531e+07	2.05523e+08	3.41455e+08	1.04589e+08	2.09665e+08	2.05705e+08	6.69367e+07	2.79136e+08	141997610	2.47685e+08	1.48755e+08	1.01565e+08	2.09456e+08	2.71305e+08	2.34578e+08	1.14843e+08	8.42637e+07	5.23533e+07
M245T38	[M-H]-	2'-chloro-2-hydroxy-5-methylbenzophenone	2.15144	5.61856	0.0165464	245.048	37.9145			Benzenoids	Benzene and substituted derivatives	Benzophenones	2.08109e+08	877732176	2254732417	212152156	9.58968e+07	3281594984	3.95783e+08	2405470858	7.16649e+08	1237987233	6.3681e+08	5.346e+08	3.2188e+07	1.36014e+08	1.5323e+08	6.83465e+07	3.7224e+08	7.49783e+07	2904012129	2125159590	1.83814e+08	1037228921	3.61631e+08	4.58792e+08	5.75041e+08	1792098913	2068662399	1358952764	3.1624e+08	4.42574e+08	1601949830	1.2774e+08	5.0528e+08	3.14755e+08	1.87064e+08	2.81777e+07	1.21283e+07
M123T134	[M+H-H2O]+	2-fluoro-.alpha.-methylbenzyl alcohol	2.12464	0.0291122	1.95782e-20	123.061	133.619			Benzenoids	Benzene and substituted derivatives	Halobenzenes	5.35749e+06	5.24401e+06	4.48295e+06	4.98514e+06	5.08035e+06	1.08326e+07	7.96387e+06	5.15935e+06	6.22121e+06	4.9717e+06	5.57604e+06	5.01679e+06	5.48997e+06	4.60995e+06	941039	5.1774e+06	6.5271e+06	5.35451e+06	6.07165e+06	4.90161e+06	5.66822e+06	5.11606e+06	4.88694e+06	4.82588e+06	4.32652e+06	5.50799e+06	4.35056e+06	5.08013e+06	4.17198e+06	8.73599e+06	5.48973e+06	5.27507e+06	5.19848e+06	4.38964e+06	7.10249e+07	1.27417e+08	2.9375e+08
M315T451	[M+H]+	Aflatoxin b2	2.09557	95.4759	0.0162598	315.08	450.897	HMDB0035208	C16753	Phenylpropanoids and polyketides	Coumarins and derivatives	Furanocoumarins	514924271	2.59304e+06	3.18132e+06	241011	3.0069e+06	7.73996e+06	1447140514	353143	2.14505e+08	259812340	2.19603e+08	3.64863e+08	6.78265e+08	6.17895e+08	1666679666	1.95098e+08	430902	2.66629e+08	3.54552e+08	5.67114e+08	1.25051e+06	5.79552e+08	6.33329e+08	1.13837e+07	2.03918e+08	5.29612e+08	2.0208e+08	2.69296e+06	1.26693e+06	3.0285e+08	2.73979e+08	2.51606e+08	2.02128e+08	110165	3.2024e+06	3.85546e+06	2.71419e+06
M781T262	(M-H+2Na)+	Thioetheramide-PC	2.07221	8.30346	0.00456226	780.553	262.443						296287700	1.44424e+07	6.62184e+07	7.34041e+07	1.02239e+07	1.72605e+08	8.04252e+07	2.2143e+07	3.20727e+08	3.15404e+08	1.13461e+08	5.23536e+07	330877326	3.14282e+08	1.99266e+08	3.21203e+08	4.4375e+07	2.17581e+08	5.90898e+08	6.43158e+07	3.60832e+07	296459730	5.86884e+08	1.2002e+08	2.38415e+08	5.06121e+08	3.61749e+08	1.60855e+07	5.37902e+07	7.08578e+07	3.93236e+08	9.11237e+08	3.74017e+08	6.41401e+07	2.66931e+07	2.19811e+07	2.16842e+07
M732T274	(M+H)+	Sphingomyelin (d18:1/18:0)	2.06611	0.350674	8.15989e-08	731.605	273.912	HMDB0001348/HMDB0010168/HMDB0010169/HMDB0011698/HMDB0011699/HMDB0012084/HMDB0012085/HMDB0012087/HMDB0012088/HMDB0012089/HMDB0012090/HMDB0012091/HMDB0012092/HMDB0012093/HMDB0012094/HMDB0012095/HMDB0012096/HMDB0012100/HMDB0012101/HMDB0012102/HMDB0012103/HMDB0012104/HMDB0012105/HMDB0012107/HMDB0013461/HMDB0013462/HMDB0013463/HMDB0013464/HMDB0013465/HMDB0013466/HMDB0013467/HMDB0013468/HMDB0013469	C00550	Lipids and lipid-like molecules	Sphingolipids	Phosphosphingolipids	2.12212e+07	233089297	233089297	233089297	1.02742e+07	233089297	233089297	233089297	8.85717e+06	1.36425e+07	233089297	233089297	2.40504e+07	1.71707e+07	233089297	1.71671e+07	233089297	1.99795e+07	1.87279e+07	233089297	233089297	2.839e+07	2.74791e+07	233089297	1.67422e+07	2.07046e+07	233089297	2.85086e+08	233089297	233089297	1.34951e+07	233089297	2.01993e+07	233089297	2.195e+08	290904151	3.89498e+08
M110T466	[M+H]+	2-aminophenol	2.05347	1.36931	0.0136207	110.072	465.812		C01987	Benzenoids	Benzene and substituted derivatives	Aniline and substituted anilines	3.104e+08	1.60127e+08	2.68413e+08	1.91501e+08	1.48394e+08	2.50964e+08	3.34525e+08	3.06121e+08	3.02503e+08	2.40533e+08	2.76436e+08	3.51322e+08	280541676	6.37776e+07	2.51282e+08	3.8127e+08	3.24891e+08	2.49521e+08	244069869	3.97739e+08	2.82474e+08	2.33458e+08	1.06969e+08	2.2082e+08	3.63141e+08	167446689	2.99623e+08	3.06605e+08	2.02943e+08	2.15488e+08	1.62738e+08	236188431	2.82527e+08	2.35483e+08	1.17624e+08	1.76365e+08	2.77826e+08
M119T134	[M+H-CH5N]+	(+)-methamphetamine	2.03426	0.116097	3.36038e-15	119.069	133.89	HMDB0015517	C07164	Benzenoids	Benzene and substituted derivatives	Phenethylamines	2.72655e+07	2.02426e+07	2.35307e+07	2.22645e+07	4.05833e+07	2.55254e+07	2.50443e+07	2.22871e+07	2.57319e+07	2.47219e+07	2.27644e+07	2.83901e+07	3.70761e+07	2.63918e+07	2.89254e+07	2.49808e+07	2.14473e+07	2.86653e+07	1.84725e+07	1.83213e+07	2.33416e+07	2.44627e+07	1.9422e+07	2.07561e+07	2.38996e+07	2.61382e+07	1.91048e+07	2.54066e+07	2.07197e+07	2.806e+07	2.75091e+07	2.12285e+07	2.39227e+07	1.5946e+07	4.3084e+07	1.59096e+08	3.16127e+08
M119T336	[M-H]-	3-methylthiopropionate	2.01647	1.8166	0.00372888	119.033	335.762	HMDB0001527	C08276	Lipids and lipid-like molecules	Fatty Acyls	Fatty acids and conjugates	1562949736	6.3873e+08	4.50659e+08	5.02819e+08	3.32856e+08	9.89737e+08	7.33426e+08	5.41749e+08	7.21136e+08	4.59807e+08	7.93978e+08	7.74559e+08	6.92278e+08	4.75759e+08	383009087	3.99397e+08	1050374929	4.81399e+08	5.17325e+08	5.50356e+08	1101062293	7.28088e+08	1550636966	6.05169e+08	4.65714e+08	4.48928e+08	7.50985e+08	3.59723e+08	7.55809e+08	7.96306e+08	6.23277e+08	9.11874e+08	603032068	1033536219	4.56191e+08	7.2143e+08	4.02016e+08
M173T470	[M+H-H2O]+	2,6-diaminopimelic acid	2.0089	0.0716047	9.99046e-14	173.093	469.565			Organic acids and derivatives	Carboxylic acids and derivatives	Amino acids, peptides, and analogues	1.19437e+07	1.53341e+07	3.4206e+07	1.0896e+07	1.01182e+07	1.39907e+07	1.88205e+07	2.07479e+07	3.28279e+06	1.42872e+07	1.77636e+07	1.56058e+07	8.1307e+06	9.77415e+06	2.66269e+07	1.28738e+07	2.30252e+07	1.21141e+07	9.69386e+06	1.0385e+07	3.00347e+07	8.17781e+06	9.92596e+06	2.26214e+07	1.63307e+07	8.53927e+06	2.06549e+07	1.96064e+07	1.74461e+07	1.60452e+07	9.75676e+06	1.67433e+07	1.68041e+07	12042127	2.8043e+08	3.82674e+07	2.81536e+08
M446T309	[M+H-C2H4O2]+	Oleana-1,9(11)-dien-28-oic acid, 2-cyano-3,12-dioxo-, methyl ester	1.88553	0.0797239	1.68868e-18	446.326	308.812			Organic oxygen compounds	Organooxygen compounds	Carbonyl compounds	2.47573e+07	857422	6.69558e+06	2.66311e+06	3.48692e+06	9.9327e+06	1.57215e+07	1.12989e+07	1.06766e+07	1.18297e+07	4.0995e+07	1.79846e+07	3.98767e+06	1.58552e+07	6.07346e+06	6.9924e+06	1.78856e+07	4.54674e+06	1.73578e+07	2.04827e+07	1.00897e+07	1.37744e+07	2.41308e+07	1.3209e+07	1.25409e+07	2.40607e+07	1.15962e+07	380843	528172	1.16296e+06	1.82521e+07	3.04677e+07	1.38814e+07	3.0577e+07	1.02105e+08	9.44747e+07	223914382
M103T103	[M+H]+	Betaine aldehyde	1.8763	0.0123911	1.18379e-23	103.087	102.509	HMDB0001252	C00576	Organic nitrogen compounds	Organonitrogen compounds	Quaternary ammonium salts	1.74989e+06	802950	2.52925e+06	1.80023e+06	2.57362e+06	2.27714e+06	1.32411e+06	975105	2.61112e+06	2.3662e+06	1.39862e+06	2.83286e+06	1.49308e+06	1.65229e+06	1.62515e+06	1.74188e+06	1.09574e+06	1.69582e+06	2.58584e+06	1.20756e+06	2.04732e+06	2.44587e+06	1.69666e+06	1.96986e+06	2.20017e+06	2.5592e+06	1.33212e+06	1.47974e+06	2.01483e+06	1.53593e+06	1.23846e+06	1.7389e+06	2.04995e+06	1.67371e+06	1.57573e+08	9.61162e+07	1.89372e+08
M279T62_1	[M-H]-	Linoleic acid	1.79299	0.667985	0.00593498	279.232	62.0133	HMDB0000673	C01595	Lipids and lipid-like molecules	Fatty Acyls	Lineolic acids and derivatives	16310430140	13524284421	13989101041	10230278579	13755252754	11052007443	4596305388	7575558655	11264727216	6283443162	7991912794	15118885495	11738179490	2454186380	5337346879	10219032491	14560447499	1987094748	12052469975	4664582180	6161265774	9055030455	4733125758	7376253974	13211539198	9898671520	2624630510	13808767226	4906138522	11179992591	6981088396	11055370590	14005088345	7651240963	23885884852	16198522202	16316444626
M163T354	[M-H]-	1,5-anhydro-d-sorbitol	1.74805	0.0695584	7.23407e-10	163.06	354.173	HMDB0002712	C07326	Organic oxygen compounds	Organooxygen compounds	Carbohydrates and carbohydrate conjugates	4.5454e+06	4.13936e+06	6.90699e+06	5.45566e+06	1.01665e+08	9.92495e+07	9.07039e+06	1.32261e+07	7.97878e+06	1.04216e+07	8.67469e+06	7.12317e+06	4.06355e+06	5.30839e+06	1.00793e+08	1.75678e+08	1.4553e+08	118303726	5.94929e+06	1.01905e+07	1.09447e+08	4.92209e+06	5.36635e+06	8.69423e+06	1.13772e+07	6.20458e+06	1.04228e+07	1.0785e+07	1.29286e+07	1.15507e+08	10559624	6.05509e+06	5.38392e+06	6.97527e+07	3.91065e+08	5.18392e+08	1041806470
M145T97	[M+H-C8H18O2]+	5alpha-androstan-17beta-ol-3-one	1.73892	1.1732	0.0153483	145.076	97.2852	HMDB0002961	C03917	Lipids and lipid-like molecules	Steroids and steroid derivatives	Androstane steroids	1.682e+08	1.53284e+08	2.07967e+08	2.31509e+08	1.90087e+08	1.43793e+08	1.62388e+08	2.11341e+08	2.05987e+08	2.21172e+08	1.99644e+08	2.20016e+08	2.47346e+08	191336457	2.20763e+08	1.71691e+08	2.14836e+08	2.77111e+08	159064933	1.89531e+08	1.98757e+08	1.55366e+08	233255082	2.01766e+08	1.87338e+08	1.58898e+08	1.7739e+08	1.60775e+08	1.70879e+08	1.91157e+08	1.81866e+08	1.90544e+08	1.49952e+08	1.16929e+08	1.39865e+08	1.77093e+08	184950818
M130T413	[M+H]+	L-pipecolic acid	1.7053	0.358928	0.000174211	130.087	412.937	HMDB0000716	C00408	Organic acids and derivatives	Carboxylic acids and derivatives	Amino acids, peptides, and analogues	2.60587e+07	141121605	3.13131e+08	1.50534e+08	1.14248e+07	1.21017e+08	5.01543e+08	9.30198e+08	1.03593e+08	3.48687e+07	8.78799e+07	8.67701e+07	2.55547e+07	2.06959e+08	1.51864e+08	2.6022e+07	1.94043e+08	3.4433e+07	2.32638e+07	2.02741e+08	2.26611e+08	3.07048e+07	2.67585e+07	1.11081e+08	3.95686e+07	2.70998e+07	472987617	6.20271e+08	1.75463e+08	1.15087e+08	3.65925e+07	7.89136e+07	2.71517e+08	3.6542e+08	2.15045e+08	8.02304e+08	3.12752e+07
M179T167	[M-H]-	D-psicose	1.63048	0.0383084	9.30397e-16	179.055	166.799		C06468	Organic oxygen compounds	Organooxygen compounds	Carbohydrates and carbohydrate conjugates	6.87845e+06	1.08517e+07	1.49356e+07	8.93048e+06	1.62526e+07	1.93987e+07	6.71595e+06	8.56656e+06	1.41499e+07	1.00979e+07	6.45495e+06	1.46352e+07	2.00986e+07	1.35828e+07	1.27101e+06	2.00322e+07	2.49438e+07	2.57202e+07	7.37379e+06	9.93065e+06	2.6941e+07	1.37942e+07	1.45111e+07	1.18674e+07	1.08836e+07	1.26459e+07	1.02147e+07	1.74073e+07	1.42403e+07	7.93825e+06	1.39358e+07	8.9396e+06	6.95565e+06	3.27926e+06	2.26988e+08	7.99172e+07	4.73423e+08
M221T85	[M+H]+	Cys-Val	1.62144	1.9239	4.41409e-10	221.092	84.9865			Organic acids and derivatives	Carboxylic acids and derivatives	Amino acids, peptides, and analogues	1.24774e+08	8.89188e+07	1.28271e+08	121089420	9.47133e+07	9.52968e+07	8.41284e+07	123988757	1.29106e+08	1.41103e+08	1.23039e+08	1.05455e+08	1.3095e+08	1.19713e+08	1.13057e+08	1.22422e+08	1.1937e+08	1.22083e+08	9.11025e+07	102127752	1.05798e+08	1.02163e+08	107033802	1.20135e+08	1.27494e+08	1.03004e+08	8.85324e+07	8.4231e+07	7.11484e+07	9.4219e+07	8.78408e+07	109007874	9.48218e+07	6.0351e+07	5.43144e+07	6.81886e+07	4.90654e+07
M297T41	[M-H]-	Ostruthin	1.61031	5.62022	8.70445e-16	297.152	40.7955		C09281	Lipids and lipid-like molecules	Prenol lipids	Terpene lactones	1.63075e+08	1.90192e+08	2.24957e+08	2.53079e+08	1.9154e+08	1.83407e+08	2.47103e+08	2.16502e+08	1.8332e+08	2.16595e+08	2.0197e+08	3.98099e+08	1.69972e+08	2.72876e+08	2.03251e+08	2.23762e+08	1.65423e+08	2.09398e+08	187761013	2.01487e+08	234123832	2.67572e+08	1.67245e+08	2.3243e+08	2.93329e+08	2.23185e+08	232530611	1.94978e+08	2.1534e+08	1.82639e+08	2.12401e+08	206771769	2.30395e+08	190334453	3.76158e+07	4.99389e+07	2.75925e+07
M148T413	[M+H]+	DL-Glutamic acid	1.60445	3.21295	0.0457523	148.043	412.758	HMDB0060475	C00025	Organic acids and derivatives	Carboxylic acids and derivatives	Amino acids, peptides, and analogues	2.09072e+08	140392	325792	586731	2.71294e+06	1.42734e+07	3.16114e+07	1.13774e+07	1.5968e+08	2.40749e+08	3.00488e+07	1.74376e+07	2.3544e+08	1.74305e+08	1.02927e+07	1.5225e+08	1.09426e+07	250026742	1.47622e+08	3.82451e+07	8.73328e+06	2.00119e+08	1.79823e+08	1.23117e+07	1.68005e+08	2.01274e+08	1.17537e+07	6.56118e+07	1.1233e+07	1.03193e+07	2.24472e+08	1.68708e+07	1.43393e+08	317395	530995	5.38024e+07	1.57528e+07
M121T131	[M-H]-	3-hydroxybenzaldehyde	1.5647	0.377225	6.00123e-06	121.028	130.502		C03067	Organic oxygen compounds	Organooxygen compounds	Carbonyl compounds	3.83576e+08	8.20363e+08	6.90908e+08	2.32808e+08	1.75447e+08	9.48187e+07	3.20926e+08	7.9864e+08	4.54881e+08	4.29009e+08	3.68661e+08	4.26162e+08	324380372	6.23203e+08	4.12965e+08	7.36077e+07	2.17448e+08	1108099857	4.26816e+08	1.74496e+08	1311020968	6.63842e+08	1134260276	562812833	5.56052e+08	6.25004e+08	8.05522e+08	7.30354e+08	5.02497e+08	5.75825e+08	8.49961e+08	1129953493	209845843	6.49921e+08	2.78154e+08	1620367862	1860991233
M85T396	[M+H]+	1h-1,2,4-triazol-3-amine	1.52477	10.2712	0.0276969	85.0289	395.616		C11261	Organoheterocyclic compounds	Azoles	Triazoles	2.39141e+08	3.3473e+06	4.47982e+06	2.64296e+06	1.09397e+06	7.11384e+06	8.41441e+06	6.37285e+06	1.39301e+08	1.09201e+08	6.85016e+06	8.11433e+06	2.26875e+08	102954820	1.49542e+07	1.77914e+08	6.83283e+06	7.82256e+07	1.15554e+08	9.69496e+06	1.26203e+07	199484624	1.30462e+08	5.70316e+06	3.20072e+08	1.44018e+08	2.27569e+06	5.06202e+06	4.23096e+06	5.43766e+06	152018662	1.35538e+07	1.43621e+08	3.67063e+06	4.12498e+06	6.80218e+06	7.04088e+06
M110T493	[M+H-C2H2O]+	Acetaminophen	1.5246	1.80451	0.0446983	110.072	493.103	HMDB0001859	C06804	Benzenoids	Phenols	1-hydroxy-2-unsubstituted benzenoids	3.99106e+08	8.48766e+07	7.44671e+07	9.27198e+07	2.93892e+08	9.84067e+07	5.78248e+07	1.19391e+08	1.59913e+08	2.57714e+08	4.5656e+07	5.31937e+07	3.49104e+08	9.37176e+07	1.12268e+08	2.55166e+08	2.77357e+07	2.91774e+08	2.21474e+08	9.17703e+07	1.26156e+08	1.72895e+08	2.95529e+08	5.07943e+07	2.46105e+08	2.43369e+08	6.70945e+07	1.55841e+08	4.33145e+07	4.96648e+07	2.42909e+08	9.87186e+07	2.46253e+08	7.66693e+07	1.20419e+08	9.11465e+07	1.88551e+08
M134T97	[M+H]+	Mandelonitrile	1.50388	0.0210558	2.43104e-21	134.081	96.5445	HMDB0034666	C00561	Benzenoids	Benzene and substituted derivatives		2.0792e+06	1.7612e+06	1.88841e+06	1.76582e+06	2.96078e+06	1.5333e+06	2.21895e+06	2.12822e+06	2.15589e+06	1.31577e+06	2.08131e+06	2.09665e+06	1.84033e+06	1.90924e+06	2.92875e+06	3.22865e+06	2.42181e+06	1.93978e+06	1.72205e+06	2.23828e+06	2.94783e+06	1.82508e+06	1.4924e+06	2.72393e+06	1.69865e+06	1.71198e+06	1.69344e+06	2.03566e+06	2.18653e+06	2.14362e+06	2.94703e+06	1.96825e+06	1.78896e+06	1.41179e+06	8.69565e+07	1.11613e+08	1.56793e+08
M122T412	[M+H-C3H6ON2]+	4-(methylnitrosamino)-1-(3-pyridyl)-1-butanone	1.49034	2.10189	0.00233618	122.081	412.428	HMDB0011603	C16453	Organic oxygen compounds	Organooxygen compounds	Carbonyl compounds	1.30479e+08	6.27068e+07	1.10806e+08	6.55121e+07	2.26734e+07	6.66614e+07	6.56138e+07	5.85555e+07	2.12976e+08	1.30347e+08	7.01081e+07	7.5433e+07	1.29034e+08	8.82105e+07	8.87945e+07	1.14375e+08	7.18288e+07	1.41951e+08	1.4979e+08	9.02295e+07	8.45107e+07	1.52487e+08	1.29735e+08	6.68095e+07	2.05493e+08	2.31512e+08	4.61502e+07	4.33169e+07	5.25088e+07	8.25535e+07	1.09492e+08	8.9071e+07	2.0843e+08	6.51056e+07	6.21783e+07	5.28843e+07	3.5526e+07
M582T256	(M+CH3COO)-	1-Stearoyl-sn-glycerol 3-phosphocholine	1.48406	1.35671	0.0203221	582.376	256.404						5.64855e+08	3.87845e+08	6.82896e+08	6.1994e+08	82058.2	2.86279e+08	4.17169e+08	6.03807e+08	4.22956e+08	3.6029e+08	5.56149e+08	3.76469e+08	6.04276e+08	3.64511e+08	3.34274e+08	3.13235e+08	318896145	4.30701e+08	6.09027e+08	5.99699e+08	3.10434e+08	3.35879e+08	4.325e+08	4.45369e+08	4.32369e+08	5.63104e+08	6.89368e+08	5.16668e+08	2.92485e+08	3.10434e+08	443756309	4.19194e+08	6.03403e+08	3.46269e+08	3.97908e+08	1.95337e+08	3.14491e+08
M179T122	[M-H]-	D-(+)-mannose	1.46389	0.0443076	2.04422e-08	179.055	122.105	HMDB0062473	C00936	Organic oxygen compounds	Organooxygen compounds	Carbohydrates and carbohydrate conjugates	4.05629e+06	7.02157e+06	8.64566e+06	6.1053e+06	4.03813e+07	2.3073e+07	4.63119e+06	3.37122e+07	1.11058e+07	1.24951e+07	7.7268e+06	3.29871e+07	1.63511e+07	7.53451e+06	1.14722e+07	1.34314e+07	1.48974e+07	1.08456e+07	4.48039e+06	2.04257e+07	3.60696e+07	8.32559e+06	8.54772e+06	8.75145e+06	7.19881e+06	8.08615e+06	6.89371e+06	1.60155e+07	9.9902e+06	3.78446e+07	2.84874e+07	6.22995e+06	4.12966e+06	1.39156e+07	2.02024e+08	5.53529e+08	1.93848e+08
M84T433	(M+H-H2O)+	1-Aminocyclopropanecarboxylic acid	1.42164	4.78967	0.0451488	84.045	432.863	HMDB0036458	C01234	Organic acids and derivatives	Carboxylic acids and derivatives	"Amino acids, peptides, and analogues"	1.88959e+08	1.12284e+07	10571122	1.05287e+07	1.12371e+07	7.1731e+06	6.58334e+06	1.28071e+07	1.30883e+08	1.01268e+08	8.97927e+06	9.01875e+06	2.93036e+08	2.14052e+08	7.51192e+06	1.09535e+08	1.16243e+07	144057335	7.36094e+07	7.979e+06	1.21774e+07	2.49895e+08	1.8642e+08	8.92114e+06	8.89965e+07	1.69287e+08	8.28676e+06	1.88309e+07	8.0376e+06	1.0024e+07	2.07648e+08	4.57615e+06	8.13415e+07	1.03136e+07	5.91536e+06	1.61584e+07	1.89954e+07
M114T360	(M-H)-	L-Proline	1.42109	2.04084	0.0366603	114.055	360.035	HMDB0000162	C00148	Organic acids and derivatives	Carboxylic acids and derivatives	"Amino acids, peptides, and analogues"	3.27387e+08	2.10627e+08	3.48971e+08	3.46659e+08	1.92572e+06	2.15338e+06	5.71179e+08	4.04121e+08	2.24415e+08	420264663	2.74369e+08	2.4002e+08	302164928	2.5408e+08	1.73355e+06	1.25612e+06	2.24653e+06	2.10994e+06	2.94803e+08	3.72071e+08	2.00894e+06	2.39193e+08	242900324	2.62849e+08	2.34367e+08	298069923	4.5062e+08	681811885	2.84827e+08	1.86891e+06	3.60243e+08	3.23625e+08	2.70241e+08	1.78753e+06	1.83937e+08	1.60219e+08	1.67737e+08
M178T63	[M+H]+	2-methylmethcathinone	1.42054	0.0305284	1.4894e-11	178.11	62.9077			Organic oxygen compounds	Organooxygen compounds	Carbonyl compounds	3.20039e+06	2.29157e+06	2.76e+06	2.60193e+06	2.77066e+06	2.68795e+06	3.00328e+06	2.92453e+06	2.38425e+06	3.89423e+06	2.81026e+06	2.78923e+06	2.54372e+06	2.53094e+06	2.29368e+06	2.56932e+06	2.70095e+06	3.28462e+06	2.29744e+06	2.77866e+06	2.16028e+06	2.81701e+06	2.60777e+06	2.34565e+06	2.48119e+06	2.14365e+06	6.35999e+06	2.00698e+06	2.67066e+06	2.79492e+06	2.44503e+06	2.93272e+06	2.36782e+06	2.03742e+06	3.71073e+07	3.52225e+07	2.16179e+08
M286T65	(M+CH3CN+H)+	Leu-Leu	1.36954	0.0150599	1.13858e-23	286.213	65.0248						1.26237e+06	1.01996e+06	418644	1.02842e+06	1.19345e+06	1.68826e+06	1.38969e+06	1.37733e+06	1.17046e+06	1.13666e+06	1.17686e+06	1.55042e+06	1.26544e+06	1.20023e+06	843339	573294	1.41535e+06	946932	1.18321e+06	1.47512e+06	1.34881e+06	1.13454e+06	1.31997e+06	985402	1.16724e+06	1.1128e+06	1.24096e+06	1.1543e+06	1.47567e+06	957530	1.21747e+06	1.2474e+06	1.19694e+06	342395	4.72575e+07	6.07508e+07	78449322
M157T413	[M+H-H2O]+	N-.alpha.-acetyl-l-ornithine	1.368	6.59686	0.000163449	157.097	413.397	HMDB0003357	C00437	Organic acids and derivatives	Carboxylic acids and derivatives	Amino acids, peptides, and analogues	6.54611e+07	5.74219e+07	9.46633e+07	5.27882e+07	2.13014e+06	9.74269e+07	8.67077e+07	8.96843e+07	6.36205e+07	6.81621e+07	1.3584e+08	121270323	4.7537e+07	3.87469e+07	2.32039e+08	7.84485e+07	3.78579e+07	6.96332e+07	4.75738e+07	3.68554e+07	1.54372e+08	4.05397e+07	4.25703e+07	1.8033e+08	5.19304e+07	3.90695e+07	4.41477e+07	7.00544e+06	8.73584e+07	7.93871e+07	4.65803e+07	7.83949e+07	4.22051e+07	6.94688e+07	1.4e+07	1.24445e+07	8.62483e+06
M395T40	[M-H]-	Pregnenolone sulfate	1.36631	9.75827	6.46291e-06	395.188	39.9797	HMDB0060382	C18044	Lipids and lipid-like molecules	Steroids and steroid derivatives	Sulfated steroids	3.41719e+08	1.65057e+08	1.24859e+08	1.4585e+08	4.47939e+06	1.21527e+08	2.2452e+08	3.69167e+08	4.05636e+08	8.00181e+07	1.59184e+08	3.98056e+08	2.66698e+08	1.64603e+08	6.84411e+07	3.11991e+08	2.68815e+08	2.57288e+08	1.68077e+08	3.38579e+08	7.1334e+07	1.58083e+08	63229116	1.63306e+08	1.49974e+08	2.94785e+08	1.45045e+08	3.00103e+08	1.42343e+08	3.76873e+08	1.22196e+08	4.19185e+08	3.19422e+08	8.64702e+07	2.71293e+07	1.83365e+07	1.39398e+07
M137T981	[M+H]+	Sabinene	1.3435	1.95613	0.000106808	137.108	980.657		C16777	Lipids and lipid-like molecules	Prenol lipids	Monoterpenoids	1.21006e+08	106929790	1.04727e+08	6.85154e+07	2.60994e+07	4.17564e+07	1.03448e+08	1.28496e+08	9.73174e+07	120462463	1.26656e+08	1.22842e+08	5.83696e+07	9.4511e+07	1.08637e+08	1.24612e+08	1.14624e+08	1.14863e+08	9.24013e+07	7.47884e+07	1.19941e+08	6.72323e+07	1.26438e+08	8.87725e+07	2.61697e+07	1.1713e+08	1.15477e+08	1.03131e+08	1.13845e+08	9.03687e+07	7.52164e+07	1.82055e+07	1.14045e+08	4.3423e+07	3.66431e+07	6.35532e+07	3.48113e+07
M332T96	[M+H]+	Arachidonoyl-n,n-dimethylamide	1.34021	1.24561	0.0118543	332.316	96.1371			Lipids and lipid-like molecules	Fatty Acyls	Fatty amides	9.04783e+07	1.42906e+08	1.08091e+08	1.09145e+08	122114178	1.22953e+08	9.22266e+07	1.14067e+08	1.13333e+08	1.10253e+08	1.06522e+08	1.04969e+08	9.13406e+07	9.24119e+07	1.00561e+08	9.81233e+07	1.16123e+08	1.41859e+08	8.73834e+07	1.02974e+08	8.33921e+07	9.92657e+07	1.04748e+08	1.24052e+08	8.1097e+07	9.49648e+07	1.02076e+08	1.19588e+08	9.55033e+07	1.01254e+08	1.95378e+08	1.08771e+08	9.33312e+07	9.4045e+07	1.02921e+08	7.66478e+07	9.78975e+07
M194T441_2	[M+H-H2O]+	Isoproterenol	1.33633	1.9283	0.0299734	194.118	440.577	HMDB0015197	C07056	Benzenoids	Phenols	Benzenediols	2.278e+07	7.11205e+07	1.03632e+08	7.61431e+07	5.13385e+07	1.45989e+08	101713519	9.25845e+07	2.31869e+07	1.50783e+07	6.68418e+07	7.87593e+07	2.76356e+07	5.00335e+07	8.6742e+07	2.14721e+07	8.82898e+07	2.62413e+07	1.72168e+07	1.08833e+08	8.38728e+07	3.38844e+07	3.07461e+07	9.63557e+07	1.25803e+07	1.61054e+07	9.23941e+07	2.0405e+08	6.91111e+07	7.2235e+07	2.66714e+07	7.33377e+07	1.84127e+07	7.20484e+07	2.61521e+07	2.11764e+07	4.97981e+07
M157T82_1	[M-H]-	Nonanoic acid	1.32053	0.714307	0.000939118	157.122	82.2504	HMDB0000847	C01601	Lipids and lipid-like molecules	Fatty Acyls	Fatty acids and conjugates	2446425367	2346074959	1294099678	1193453310	1425205233	2318156678	2311146670	1332873474	1191154915	1872630207	1830093060	1866267551	2422566397	2530909718	1656758403	1412348273	2355572421	2540135965	1273224070	1494049209	2610450836	1374235687	2622086340	1587534125	1377037908	2899246918	1297957063	2735029421	1337531635	2643125271	2481442741	1923562098	1543676540	1501039420	2717757800	2801372087	2695185615
M393T53_1	[M+H]+	Chenodeoxycholate	1.30492	0.195639	1.20716e-05	393.286	53.0544	HMDB0000518	C02528	Lipids and lipid-like molecules	Steroids and steroid derivatives	Bile acids, alcohols and derivatives	42739106	2.11494e+07	2.025e+07	2.02406e+07	5.82738e+08	1.90502e+07	2.31136e+07	1.71342e+07	2.14412e+07	1.83841e+07	2.64967e+07	2.33343e+07	2.38997e+07	3.53123e+07	1.64165e+07	1.99118e+07	2.03993e+07	2.09246e+07	2.41659e+07	1.60895e+07	1.56665e+07	1.61231e+07	2.96647e+07	2.48864e+07	1.86115e+07	2e+07	2.29777e+07	2.02215e+07	1.68572e+07	1.5847e+07	2.54846e+07	1.48402e+07	3.30222e+07	2.3479e+07	1.26192e+08	1.87603e+08	2.18745e+08
M753T247	[M+H]+	1-(1z-octadecenyl)-2-(5z,8z,11z,14z-eicosatetraenoyl)-sn-glycero-3-phosphoethanolamine	1.28739	4.29402	1.96968e-05	752.559	247.102	HMDB0005779		Lipids and lipid-like molecules	Glycerophospholipids	Glycerophosphoethanolamines	6.4966e+07	7.47109e+07	2.92054e+07	9.64779e+07	3.2406e+06	6.06955e+07	7.08749e+07	4.43865e+07	1.1345e+08	1.03704e+08	8.01088e+07	2.05537e+07	8.46836e+07	7.14949e+07	7.2704e+07	8.54563e+07	5.27563e+07	1.30854e+07	1.33211e+08	8.15824e+07	1.97844e+07	1.30274e+08	7.24473e+07	8.33553e+07	1.12274e+08	9.31207e+07	4.86069e+07	6.20225e+06	8.48688e+07	7.0942e+07	1.00852e+08	6.39181e+07	9.12243e+07	1.36534e+07	1.3821e+07	1.91352e+07	1.55055e+07
M129T237	[M-H]-	Cucurbitin	1.28126	0.164932	3.34068e-05	129.054	237.165			Organic acids and derivatives	Carboxylic acids and derivatives	Amino acids, peptides, and analogues	2.5305e+08	5.56646e+07	4.49158e+07	1.22616e+08	2.76678e+07	6.67285e+07	6.88517e+07	1.16437e+08	6.29691e+07	4.53769e+07	1.34675e+08	1.29684e+08	9.63829e+07	1.3136e+08	2.05075e+07	2.14279e+07	1.0741e+08	2.16545e+07	3.62322e+07	4.49425e+07	3.31444e+07	3.36024e+07	5.20248e+07	3.50078e+07	3.68587e+07	8.859e+07	4.39875e+07	4.66248e+07	1.09624e+08	4.33683e+07	9.56104e+07	5.45632e+07	8.94798e+07	1.73915e+07	4.36066e+08	7.88063e+08	7.61673e+08
M302T84	[M+H]+	Pro-Trp	1.25776	1.13777	0.01392	302.305	84.3015	HMDB0000269	C00836	Organic nitrogen compounds	Organonitrogen compounds	Amines	9.19481e+07	1.08215e+08	1.36017e+08	8.41322e+07	7.21008e+07	7.90822e+07	9.60474e+07	1.13884e+08	1.07278e+08	122050650	1.10285e+08	1.15034e+08	1.15483e+08	105155850	9.62539e+07	1.12384e+08	8.62915e+07	1.07684e+08	1.18919e+08	1.13671e+08	91046373	9.6904e+07	1.03478e+08	1.11633e+08	1.07353e+08	8.52131e+07	1.00902e+08	9.27682e+07	1.25021e+08	7.51751e+07	1.00285e+08	9.19839e+07	1.17881e+08	1.09014e+08	8.92685e+07	8.52354e+07	9.86519e+07
M193T105	[M+H-2H2O]+	Resveratrol	1.24811	0.00630448	0.00842304	193.072	104.78	HMDB0003747	C03582	Phenylpropanoids and polyketides	Stilbenes		1.2923e+06	1.36838e+06	849532	570835	1.73523e+06	1.12894e+06	506896	798230	692419	779037	1.03368e+06	900362	1.08065e+06	804846	873310	750518	569603	1.34647e+06	674368	520814	1.26456e+06	548210	1.3278e+06	592165	774998	1.23961e+06	315174	1.07886e+06	920207	1.5896e+06	1.11278e+06	1.22336e+06	676610	841160	777036	899993	3.86277e+08
M132T80	[M+H]+	Hydroxyproline	1.24142	0.0509573	9.89377e-13	132.081	80.1036	HMDB0000725	C01157	Organic acids and derivatives	Carboxylic acids and derivatives	Amino acids, peptides, and analogues	440658	5.07337e+06	2.99984e+06	3.39618e+06	3.76177e+06	3.64574e+06	4.68019e+06	3.19827e+06	3.40043e+06	2.21678e+06	3.92962e+06	3.42833e+06	4.62558e+06	528710	3.10223e+06	2.93537e+06	7.45418e+06	520102	518375	5.46232e+06	3.0137e+06	6.27883e+06	5.37865e+06	1.46884e+06	7.40175e+06	1.97743e+06	5.94596e+06	3.79383e+06	4.55486e+06	3.10365e+06	6.73008e+06	2.3622e+06	835211	3.15516e+06	2.43098e+07	3.1645e+07	1.44627e+08
M221T937	[M+H]+	2,6-di-tert-butylbenzoquinone	1.22902	1.73639	0.0475552	221.154	936.538	HMDB0013817		Lipids and lipid-like molecules	Prenol lipids	Monoterpenoids	8.5641e+07	2.05508e+08	9.6419e+07	2.00439e+08	5.45854e+07	6.03024e+07	1.94188e+08	1.78607e+08	8.60542e+07	1.82842e+08	1.07968e+08	7.97104e+07	5.15014e+07	2.03985e+08	8.80661e+07	7.05896e+07	7.20311e+07	2.01112e+08	2.14333e+08	6.30942e+07	5.43194e+07	4.67099e+08	1.01597e+08	5.69372e+07	5.41134e+07	1.76688e+08	5.49033e+07	9.21595e+07	1.23797e+08	5.96225e+07	1.81085e+08	2.09316e+08	2.06535e+08	2.12069e+08	7.77409e+07	2.57173e+07	1.02186e+08
M263T97_2	[M+H-CH4O]+	Linoleic acid methyl ester	1.20329	1.45181	0.0140433	263.237	96.7243	HMDB0034381		Lipids and lipid-like molecules	Fatty Acyls	Lineolic acids and derivatives	1.28051e+08	6.40845e+07	6.78704e+07	107437176	1.03531e+08	1.09162e+08	161235792	1.28816e+08	1.11151e+08	8.05764e+07	6.57979e+07	1.42522e+08	1.19399e+08	1.18861e+08	1.11459e+08	57138746	9.16084e+07	4.97726e+07	4.06267e+07	1.27221e+08	4.92683e+07	1.00151e+08	5.05157e+07	8.05204e+07	9.37957e+07	5.30884e+07	6.68388e+07	8.13164e+07	9.56996e+07	5.71543e+07	1.09346e+08	9.60699e+07	1.09085e+08	6.56037e+07	4.30146e+07	9.62658e+07	4.98636e+07
M272T52	[M+H-3H2O]+	N-glycolylneuraminic acid	1.20215	0.00524862	1.67585e-06	272.095	52.4626	HMDB0000833	C03410	Organic oxygen compounds	Organooxygen compounds	Carbohydrates and carbohydrate conjugates	463265	393248	393248	385498	269224	391851	144697	235998	219711	378118	385498	232495	570994	2.011e+06	391851	303908	391851	584304	1.11015e+06	444203	412471	285933	187694	1.133e+06	334335	221698	393248	203145	182443	220120	153641	278996	581518	400235	2.84389e+07	5.75332e+07	1.03462e+08
M239T928	[M+H+2i]+	Fenpiclonil	1.18644	0.482456	0.00123063	239.002	927.818		C14268	Organoheterocyclic compounds	Pyrroles	Substituted pyrroles	3.43227e+08	2.82013e+08	4.69074e+08	1.74735e+08	4.21922e+08	1.38405e+08	1.18865e+08	2.60002e+08	3.72495e+08	1.62611e+08	3.78639e+08	1.16276e+08	3.18789e+08	2.09927e+08	217329988	2.4395e+08	3.21027e+08	1.1203e+08	1.69312e+08	2.08705e+08	4.45776e+08	3.5665e+08	8.22704e+07	3.13528e+08	1.70172e+08	1.96381e+08	1.11939e+08	4.70433e+08	1.66448e+08	1.84288e+08	1.15671e+08	1038289843	3.04397e+08	5.05755e+08	1094974570	2.56364e+08	1.62607e+08
M115T411	[M+H]+	Dihydrouracil	1.18427	6.08189	0.000197888	115.051	411.409	HMDB0000076	C00429	Organoheterocyclic compounds	Diazines	Pyrimidines and pyrimidine derivatives	4.37969e+07	4.56139e+07	6.70936e+07	3.00597e+07	8.81318e+06	3.68955e+07	2.96044e+06	4.03024e+07	1.54105e+08	6.29939e+07	5.66749e+07	4.25174e+07	3.23115e+07	1.79825e+07	3.82475e+07	8.18248e+07	4.64595e+07	9.71363e+07	6.68641e+07	3.46781e+07	7.30421e+07	7.15186e+07	4.80901e+07	5.80085e+07	162473051	9.76793e+07	2.00534e+07	8.78533e+06	4.78677e+07	4.86459e+07	8.66848e+07	6.97057e+07	1.37962e+08	5.82795e+07	849813	1.48049e+07	5.83612e+06
M221T105	[M+H-C5H8]+	Shikonin	1.1836	0.0729117	0.00867935	221.067	104.793	HMDB0030579	C17412	Benzenoids	Naphthalenes	Naphthoquinones	1.65499e+07	9.49929e+06	1.14367e+07	1.29271e+07	7.52125e+06	7.2215e+06	8.36029e+06	8.68296e+06	9.73652e+06	1.1214e+07	8.70209e+06	9.13461e+06	1.96623e+07	1.79084e+07	8.30544e+06	9.25966e+06	1.28612e+07	1.69407e+07	8.65483e+06	9.73963e+06	8.30058e+06	1.65269e+07	2.22166e+07	8.42596e+06	9.13915e+06	1.67444e+07	9.1607e+06	1.21185e+07	6.78797e+06	9.18081e+06	1.5916e+07	8.71074e+06	8.44128e+06	3.73297e+06	7.16421e+06	9.90961e+06	3.63853e+08
M287T449	[M+H]+	Oxazepam	1.15591	12.9846	0.0120826	287.055	449.337	HMDB0014980	C07359	Organoheterocyclic compounds	Benzodiazepines	1,4-benzodiazepines	112840513	149417	2.0454e+06	182366	2.84452e+06	3.85516e+06	1.43941e+07	255505	8.15182e+07	8.09786e+07	1.95039e+06	6.44775e+06	7.50737e+07	8.36442e+07	1.15021e+07	8.39847e+07	668252	7.88881e+07	8.16198e+07	1.40289e+07	1.01717e+06	9.83277e+07	7.86807e+07	177271	8.41861e+07	8.48702e+07	323026	2.17891e+06	3.18024e+06	548867	71764154	1.23578e+07	8.35378e+07	116021	2.39194e+06	2.99285e+06	1.6367e+06
M175T83	[M+H]+	L-theanine	1.15241	1.69584	8.42392e-05	175.086	83.009	HMDB0034365	C01047	Organic acids and derivatives	Carboxylic acids and derivatives	Amino acids, peptides, and analogues	4.95082e+07	5.08838e+07	6.67219e+07	6.12059e+07	123621801	5.98979e+07	4.64479e+07	7.88807e+07	7.28713e+07	7.44707e+07	6.69452e+07	6.41881e+07	7.22914e+07	4.6973e+07	7.03724e+07	6.58398e+07	7.66597e+07	1.2179e+08	4.93819e+07	6.35242e+07	7.27727e+07	4.19864e+07	5.95345e+07	8.60667e+07	6.99868e+07	5.0385e+07	5.72086e+07	5.04743e+07	4.8262e+07	5.53537e+07	5.29608e+07	7.1769e+07	4.75685e+07	4.26855e+07	5.3036e+07	4.21102e+07	3.46299e+07
M819T270	[M+H]+	1-(1z-octadecenyl)-2-(4z,7z,10z,13z,16z,19z-docosahexaenoyl)-sn-glycero-3-phosphocholine	1.12864	32.0453	2.22993e-06	818.606	270.38	HMDB0011262		Lipids and lipid-like molecules	Glycerophospholipids	Glycerophosphocholines	6.19857e+07	3.12646e+07	3.88959e+07	5.32017e+07	322849	2.72882e+07	1.61345e+07	3.56642e+07	5.91298e+07	4.56239e+07	3.11783e+07	3.43924e+07	8.9334e+07	5.02476e+07	2.82624e+07	6.29338e+07	2.13186e+07	1.08454e+08	3.0541e+07	4.92978e+07	3.31522e+07	6.59012e+07	5.43998e+07	2.7939e+07	3.68616e+07	7.47553e+07	8.82928e+06	8.7784e+06	4.46037e+07	3.06201e+07	6.50677e+07	2.95672e+07	6.45809e+07	1.54565e+07	3.47143e+06	649757	470086
M186T984	[M+H-C4H8]+	Threo-dihydrobupropion	1.11576	1.98772	0.00237716	186.058	983.66			Benzenoids	Benzene and substituted derivatives	Phenylpropanes	8.1844e+07	6.77032e+07	7.66772e+07	7.71555e+07	2.35443e+07	1.90222e+07	9.30355e+07	2.13077e+07	7.83313e+07	2.76013e+07	7.18258e+07	1.21967e+08	8.70042e+07	9.95804e+07	7.02942e+07	3.35048e+07	9.3323e+07	7.5953e+07	8.2419e+07	7.75567e+07	8.88394e+07	2.49246e+07	1.52209e+07	6.89117e+07	2.70206e+07	2.97954e+07	6.33042e+07	1.05858e+07	7.47647e+07	6.48827e+07	3.16242e+07	8.18382e+07	9.37885e+07	8.21165e+07	3.44728e+07	1.86111e+06	3.73251e+07
M118T81	[M+H]+	Indole	1.095	0.294258	1.22782e-11	118.065	80.5307	HMDB0000738	C00463	Organoheterocyclic compounds	Indoles and derivatives	Indoles	3.96776e+07	3.65096e+07	3.09691e+07	2.65157e+07	6.23714e+07	3.4343e+07	2.82795e+07	2.46707e+07	3.00871e+07	2.51808e+07	2.69169e+07	4.30547e+07	4.24383e+07	2.92799e+07	3.43091e+07	2.4023e+07	3.84164e+07	6.05491e+07	1.91927e+07	2.51997e+07	3.2745e+07	2.50408e+07	4.45034e+07	2.62869e+07	2.84461e+07	3.34634e+07	2.65061e+07	4.20702e+07	2.66352e+07	4.04776e+07	3.29379e+07	3.53285e+07	2.52855e+07	2.06019e+07	9.32487e+07	7.37791e+07	2.04782e+08
M271T61	[M-H]-	16-hydroxyhexadecanoic acid	1.0815	1.37369	0.00659407	271.227	60.633	HMDB0006294	C18218	Lipids and lipid-like molecules	Fatty Acyls	Fatty acids and conjugates	3.75984e+08	2.05018e+08	2.22022e+08	2.61888e+08	2.23512e+08	1.81043e+08	1.45191e+08	2.44482e+08	2.28373e+08	1.82689e+08	1.85292e+08	253031890	2.39459e+08	1.46388e+08	1.55622e+08	1.8995e+08	2.56974e+08	1.27301e+08	1.76055e+08	2.11393e+08	1.3521e+08	1.62823e+08	1.47225e+08	1.19155e+08	2.25205e+08	2.95783e+08	1.4049e+08	1.75427e+08	1.5549e+08	1.76234e+08	2.20148e+08	2.87657e+08	2.52217e+08	1.34676e+08	1.52622e+08	1.7089e+08	160532170
M295T77	[M+H]+	Estazolam	1.06965	0.0566667	6.61788e-12	295.072	77.4107	HMDB0015346	C06981	Organoheterocyclic compounds	Benzodiazepines	1,4-benzodiazepines	7.53441e+06	3.33251e+06	2.02721e+06	3.5269e+06	615471	2.94556e+06	3.9676e+06	2.36952e+06	1.88113e+06	4.19973e+06	6.78338e+06	5.66997e+06	1.32451e+06	2.78041e+06	2.93384e+06	4.67648e+06	4.5027e+06	793342	1.72308e+06	2.87671e+06	2.35122e+06	4.59716e+06	1.83405e+06	3.05493e+06	2.43635e+06	3.25343e+06	3.07139e+06	1.47029e+06	969041	1.74942e+06	4.40235e+06	4.12395e+06	4.7395e+06	1.31456e+06	2.01325e+07	2.24768e+07	9.68273e+07
M93T36	[M-H]-	Phenol	1.0563	2.86815	0.0124462	93.0331	36.2376	HMDB0000228	C00146	Benzenoids	Phenols	1-hydroxy-4-unsubstituted benzenoids	2.692e+08	1.02543e+08	1.8961e+08	1.27381e+08	4.91644e+08	161944977	2.05839e+08	4.90749e+07	3.542e+08	1.49523e+08	180680087	5.51194e+08	1.31799e+08	2.47471e+08	1.3919e+08	7.62777e+07	1.6241e+08	1.14992e+08	4.4855e+08	4.62458e+07	220317441	2.46995e+08	9.17917e+07	1.05646e+08	1.48415e+08	175750909	9.59971e+07	8.30691e+08	9.15121e+07	3.9668e+08	1.65168e+08	3.24817e+08	1.32239e+08	7.18944e+07	8.0874e+07	2.94404e+07	1.54551e+08
M149T94_2	[M-H]-	2,3-dimethylbenzoic acid	1.04568	0.475703	0.00440572	149.059	93.8138			Benzenoids	Benzene and substituted derivatives	Benzoic acids and derivatives	2376089416	1704591061	129278537	1.37784e+08	4.85478e+08	1493159446	1.14709e+08	5.5986e+07	8.37259e+07	5.68211e+08	4.55573e+08	8.50092e+08	1492984579	1289937999	4.65922e+08	2.74949e+08	1712589782	1108483745	8.24853e+07	5.39628e+07	2128422497	9.17153e+07	1530895516	3.12747e+08	1.58404e+08	2412057972	1.30623e+08	1853142406	2.32399e+08	2736806438	1276613129	1305588701	3.19772e+08	1.20961e+08	1281265473	2762293469	2735041898
M101T268	[M+H-H2O]+	Propylene glycol propyl ether	1.04519	0.390246	7.33471e-10	101.116	268.061			Organic oxygen compounds	Organooxygen compounds	Alcohols and polyols	5.49398e+07	9.92387e+07	8.47938e+07	8.5975e+07	6.93484e+07	7.33489e+07	8.30388e+07	8.05841e+07	4.83777e+07	4.94086e+07	8.71435e+07	8.76026e+07	3.79901e+07	5.08559e+07	5.39511e+07	4.3186e+07	8.0129e+07	6.02858e+07	3.4035e+07	8.39836e+07	1.01535e+08	4.83144e+07	3.50807e+07	9.29922e+07	3.76652e+07	4.21928e+07	7.56403e+07	9.63425e+07	9.61358e+07	9.33978e+07	4.1556e+07	5.64855e+07	4.0069e+07	1.079e+08	2.24302e+08	2.93474e+08	1.87054e+08
M99T134	[M-H]-	Trans-2,3-dimethylacrylic acid	1.03562	2.30724	0.0198752	99.007	134.095	HMDB0001470	C08279	Lipids and lipid-like molecules	Fatty Acyls	Fatty acids and conjugates	7.01607e+07	1.68125e+08	314524032	1.94638e+08	5.13562e+07	9.90953e+07	1.88498e+07	6.69185e+07	122199046	7.65886e+07	1.68331e+08	3.09444e+08	1.96264e+08	5.13916e+07	5.31823e+07	2.9529e+08	5.75293e+07	1.48759e+08	1.31444e+08	5.11236e+07	1.5762e+08	2.24556e+08	2.6955e+08	3.82885e+08	5.52858e+08	400034603	2.34395e+08	3.86788e+08	3.52815e+08	5.80711e+07	2.57652e+08	4.16287e+08	1.12406e+08	1.73898e+07	1.54695e+08	1.17706e+08	1.19243e+08
M146T390_1	[M-H]-	N-acetyl-dl-serine	1.03431	2.97752	0.00680973	146.044	390.108			Organic acids and derivatives	Carboxylic acids and derivatives	Amino acids, peptides, and analogues	2.59252e+08	9.3412e+07	2.19672e+08	1.76294e+08	2.31842e+06	2.32212e+06	1.8997e+08	1.5018e+08	7.13691e+07	1.01196e+08	1.26442e+08	9.44807e+07	2.56769e+08	1.9031e+08	2.89939e+06	4.86808e+07	2.26768e+06	5.591e+06	136487850	2.86347e+08	2.83942e+06	1.5104e+08	1.49269e+08	7.48994e+07	1.13805e+08	2.08601e+08	2.08483e+08	1.33139e+08	1.05481e+08	4.61879e+06	1.33243e+08	1.1343e+08	1.31258e+08	4.77813e+06	1.07038e+08	2.27059e+07	2.87676e+07
M133T616	[M+H]+	Ornithine	1.0256	1.82912	0.00178978	133.098	616.07	HMDB0000214	C00077	Organic acids and derivatives	Carboxylic acids and derivatives	Amino acids, peptides, and analogues	121451114	4.05706e+07	7.49612e+07	6.15668e+07	2.84384e+07	4.35199e+07	9.03641e+07	8.66959e+07	4.05403e+07	6.05061e+07	5.48934e+07	4.51859e+07	4.99956e+07	9.33322e+07	4.56621e+07	6.41789e+07	5.41931e+07	1.51495e+08	7.0997e+07	6.91383e+07	4.45656e+07	5.236e+07	5.96071e+07	3.64406e+07	5.9108e+07	6.98781e+07	8.20856e+07	4.88872e+07	4.9188e+07	3.18225e+07	6.96426e+07	3.42481e+07	7.94385e+07	5.16975e+07	6.37088e+07	1.97477e+07	3.1213e+07
M177T954	[M+H]+	N-methylanabasine	1.01871	3.97899	5.88794e-06	177.139	954.378						1.29821e+07	2.57066e+07	48348441	2.17443e+07	3.39636e+07	6.55017e+07	5.19402e+07	4.03656e+07	5.70649e+07	3.00244e+07	5.28958e+07	4.28582e+07	1.41301e+07	1.05857e+07	3.85081e+07	5.55066e+07	4.92224e+07	2.02371e+07	3.94191e+07	5.93146e+07	4.52453e+07	1.51452e+07	1.71456e+07	4.74004e+07	3.71813e+07	1.63685e+07	63004813	1.32341e+07	3.8328e+07	2.99125e+07	2.36022e+07	2.40894e+07	3.6351e+07	4.63142e+07	1.47678e+07	7.09102e+06	4.66723e+06
M146T375	[M+H-H2O]+	4-hydroxy-l-glutamic acid	1.01748	7.8961	0.000921319	146.027	375.068	HMDB0002273	C05947	Organic acids and derivatives	Carboxylic acids and derivatives	Amino acids, peptides, and analogues	9.259e+06	3.57071e+07	1.67103e+07	3.79439e+07	393675	7.01335e+07	5.92551e+07	7.64301e+07	7.66791e+07	1.16444e+07	8.50251e+07	4.63023e+07	2.58734e+06	2.4159e+07	1.26517e+07	2.04468e+07	6.40385e+07	2.45926e+06	7.43324e+07	5.42132e+07	5.05141e+07	1.86509e+07	1.9673e+07	9.92533e+07	1.28538e+07	1.39692e+07	4.30954e+07	9.42261e+06	3.83521e+07	4.29794e+07	1.28284e+07	8.81479e+06	3.10182e+07	9.08108e+07	1.53805e+07	1.59085e+06	9.49268e+06
M352T90	[M+H]+	O-methylatheroline	1.01632	0.00468836	2.79008e-09	352.094	89.8924	HMDB0029337					99074.3	287397	240803	146698	341593	249065	324685	208413	226569	234716	74488.6	391495	200601	387743	328565	136591	171617	197910	298310	437551	252075	110240	205444	257620	142531	91837.6	246750	76025.5	382301	200624	68620.9	177559	181925	212776	1.91722e+07	1.54035e+07	1.19278e+08
M239T100	[M+H]+	Pentaethylene glycol	1.00661	0.170738	3.00898e-05	239.149	100.31			Organic oxygen compounds	Organooxygen compounds	Ethers	1.95516e+07	1.5522e+07	1.61455e+07	1.44603e+07	1.1609e+07	1.20341e+07	1.09165e+07	1.35632e+07	1.16769e+07	1.04533e+07	15777247	1.06712e+07	1.50852e+07	1.445e+07	1.05515e+07	1.35367e+07	1.47075e+07	2.06921e+07	1.11229e+07	1.52897e+07	1.62141e+07	1.44667e+07	1.55641e+07	1.48969e+07	1.75851e+07	1.59244e+07	1.35464e+07	1.38209e+07	2.63941e+07	9.81898e+06	1.99743e+07	1.44423e+07	1.42897e+07	1.52766e+07	4.26265e+07	6.14651e+07	3.41637e+08
[truncated: 15 more columns]
